# Supplementary material for: Untargeted Metabolic Profiling of 4-Fluoro-Furanylfentanyl and Isobutyrylfentanyl in Mouse Hepatocytes and Urine by Means of LC-HRMS
Source: Metabolites. 2021 Feb 10;11(2):97. doi: 10.3390/metabo11020097 (PMC7916627; doi:10.3390/metabo11020097)
Supplement: Supplementary file 1 [file metabolites-11-00097-s001.zip]

Archive with 4 entries (4 files):
- Figure S1.png
- Figure S2.png
- Figure S3.png
- Figure S4.png
